# Supplementary material for: Global Structure of the Intrinsically Disordered Protein Tau Emerges from Its Local Structure
Source: JACS Au. 2022 Mar 1;2(3):673–86. doi: 10.1021/jacsau.1c00536 (PMC8970000; doi:10.1021/jacsau.1c00536)
Supplement: Supplementary file 2 — au1c00536_si_002.xlsx [file au1c00536_si_002.xlsx]

## Sheet: Sheet1
q [1/Å]	I(q)	SE
0.0025715	0.0034050	0.0020471
0.0028463	-0.0006120	0.0015389
0.0031212	0.0026490	0.0012512
0.0033961	0.0017410	0.0010072
0.0036710	-0.0002650	0.0008859
0.0039458	0.0011382	0.0007685
0.0042207	0.0027678	0.0006698
0.0044956	0.0020760	0.0005933
0.0047704	0.0020183	0.0005346
0.0050453	0.0014522	0.0004812
0.0053202	0.0018371	0.0004481
0.0055950	0.0007676	0.0004123
0.0058699	0.0008885	0.0003749
0.0061448	0.0011232	0.0003516
0.0064197	0.0012648	0.0003321
0.0066945	0.0021743	0.0003082
0.0069694	0.0022967	0.0002894
0.0072443	0.0019589	0.0002726
0.0075191	0.0017248	0.0002551
0.0077940	0.0015269	0.0002428
0.0080689	0.0009090	0.0002321
0.0083438	0.0013067	0.0002204
0.0086186	0.0013190	0.0002113
0.0088935	0.0010803	0.0002038
0.0091684	0.0010811	0.0001945
0.0094433	0.0010899	0.0001888
0.0097181	0.0013002	0.0001844
0.0099930	0.0010804	0.0001796
0.0102679	0.0012709	0.0001751
0.0105427	0.0011807	0.0001679
0.0108176	0.0010913	0.0001661
0.0110925	0.0007627	0.0001609
0.0113673	0.0008513	0.0001572
0.0116422	0.0008671	0.0001545
0.0119171	0.0005473	0.0001502
0.0121920	0.0007151	0.0001468
0.0124668	0.0008425	0.0001433
0.0127417	0.0006768	0.0001417
0.0130166	0.0008451	0.0001364
0.0132914	0.0006540	0.0001353
0.0135663	0.0007590	0.0001316
0.0138412	0.0006741	0.0001295
0.0141161	0.0009046	0.0001266
0.0143909	0.0008434	0.0001260
0.0146658	0.0008407	0.0001248
0.0149407	0.0007558	0.0001220
0.0152155	0.0007710	0.0001200
0.0154904	0.0006009	0.0001182
0.0157653	0.0005578	0.0001165
0.0160402	0.0006838	0.0001159
0.0163150	0.0006514	0.0001133
0.0165899	0.0006044	0.0001116
0.0168648	0.0007184	0.0001115
0.0171396	0.0006991	0.0001093
0.0174145	0.0007234	0.0001090
0.0176894	0.0005264	0.0001073
0.0179643	0.0005641	0.0001065
0.0182391	0.0006798	0.0001044
0.0185140	0.0007740	0.0001031
0.0187889	0.0006648	0.0001021
0.0190637	0.0006232	0.0001011
0.0193386	0.0006908	0.0000998
0.0196135	0.0007129	0.0000995
0.0198884	0.0006240	0.0000980
0.0201632	0.0007171	0.0000960
0.0204381	0.0005861	0.0000956
0.0207130	0.0004420	0.0000946
0.0209878	0.0005480	0.0000934
0.0212627	0.0007229	0.0000929
0.0215376	0.0005517	0.0000918
0.0218125	0.0005848	0.0000907
0.0220873	0.0006457	0.0000910
0.0223622	0.0007218	0.0000903
0.0226371	0.0006148	0.0000884
0.0229119	0.0005187	0.0000884
0.0231868	0.0003847	0.0000872
0.0234617	0.0006251	0.0000873
0.0237365	0.0006287	0.0000856
0.0240114	0.0005822	0.0000857
0.0242863	0.0005939	0.0000844
0.0245612	0.0004092	0.0000834
0.0248360	0.0005328	0.0000831
0.0251109	0.0005078	0.0000823
0.0253858	0.0005402	0.0000815
0.0256606	0.0005892	0.0000810
0.0259355	0.0006280	0.0000807
0.0262104	0.0005298	0.0000809
0.0264853	0.0004915	0.0000795
0.0267601	0.0005274	0.0000795
0.0270350	0.0003917	0.0000787
0.0273099	0.0004291	0.0000783
0.0275847	0.0004690	0.0000775
0.0278596	0.0004493	0.0000771
0.0281345	0.0005448	0.0000766
0.0284094	0.0004685	0.0000762
0.0286842	0.0004635	0.0000755
0.0289591	0.0005672	0.0000753
0.0292340	0.0004600	0.0000748
0.0295088	0.0003868	0.0000742
0.0297837	0.0005362	0.0000736
0.0300586	0.0005645	0.0000730
0.0303335	0.0005352	0.0000726
0.0306083	0.0005931	0.0000726
0.0308832	0.0004277	0.0000720
0.0311581	0.0003915	0.0000716
0.0314329	0.0003498	0.0000710
0.0317078	0.0003341	0.0000704
0.0319827	0.0004352	0.0000705
0.0322576	0.0004457	0.0000704
0.0325324	0.0004286	0.0000699
0.0328073	0.0004504	0.0000697
0.0330822	0.0004959	0.0000688
0.0333570	0.0005449	0.0000680
0.0336319	0.0005413	0.0000678
0.0339068	0.0003738	0.0000676
0.0341817	0.0004499	0.0000668
0.0344565	0.0005124	0.0000662
0.0347314	0.0005187	0.0000655
0.0350063	0.0004474	0.0000653
0.0352811	0.0004085	0.0000649
0.0355560	0.0004773	0.0000650
0.0358309	0.0004478	0.0000641
0.0361058	0.0003996	0.0000637
0.0363806	0.0004332	0.0000634
0.0366555	0.0004497	0.0000630
0.0369304	0.0005410	0.0000626
0.0372052	0.0003718	0.0000620
0.0374801	0.0004307	0.0000617
0.0377550	0.0004930	0.0000617
0.0380298	0.0004490	0.0000612
0.0383047	0.0003442	0.0000609
0.0385796	0.0004344	0.0000604
0.0388545	0.0005159	0.0000603
0.0391293	0.0005375	0.0000591
0.0394042	0.0004850	0.0000588
0.0396791	0.0003071	0.0000585
0.0399539	0.0003683	0.0000579
0.0402288	0.0004479	0.0000577
0.0405037	0.0003905	0.0000575
0.0407786	0.0003802	0.0000570
0.0410534	0.0004513	0.0000562
0.0413283	0.0004637	0.0000563
0.0416032	0.0003450	0.0000560
0.0418780	0.0003529	0.0000558
0.0421529	0.0003181	0.0000549
0.0424278	0.0002847	0.0000548
0.0427027	0.0003655	0.0000546
0.0429775	0.0003588	0.0000546
0.0432524	0.0004212	0.0000543
0.0435273	0.0004684	0.0000537
0.0438021	0.0003843	0.0000542
0.0440770	0.0003467	0.0000551
0.0443519	0.0003221	0.0000559
0.0446268	0.0003980	0.0000566
0.0449016	0.0003713	0.0000568
0.0451765	0.0003954	0.0000572
0.0454514	0.0003587	0.0000572
0.0457262	0.0002678	0.0000576
0.0460011	0.0003490	0.0000578
0.0462760	0.0002854	0.0000579
0.0465509	0.0003353	0.0000579
0.0468257	0.0002914	0.0000584
0.0471006	0.0003930	0.0000583
0.0473755	0.0003211	0.0000586
0.0476503	0.0003250	0.0000588
0.0479252	0.0003334	0.0000589
0.0482001	0.0003071	0.0000593
0.0484750	0.0003824	0.0000584
0.0487498	0.0003532	0.0000574
0.0490247	0.0002588	0.0000559
0.0492996	0.0002237	0.0000549
0.0495744	0.0002258	0.0000539
0.0498493	0.0003309	0.0000536
0.0501242	0.0004344	0.0000527
0.0503991	0.0003047	0.0000522
0.0506739	0.0003268	0.0000517
0.0509488	0.0004306	0.0000515
0.0512237	0.0003184	0.0000512
0.0514985	0.0003634	0.0000508
0.0517734	0.0002523	0.0000505
0.0520483	0.0002097	0.0000503
0.0523232	0.0002497	0.0000496
0.0525980	0.0003280	0.0000497
0.0528729	0.0003174	0.0000495
0.0531478	0.0003121	0.0000489
0.0534226	0.0003209	0.0000489
0.0536975	0.0002724	0.0000487
0.0539724	0.0002330	0.0000487
0.0542472	0.0002756	0.0000481
0.0545221	0.0003650	0.0000474
0.0547970	0.0004187	0.0000480
0.0550719	0.0002927	0.0000473
0.0553467	0.0002616	0.0000470
0.0556216	0.0002677	0.0000468
0.0558965	0.0001720	0.0000466
0.0561713	0.0002781	0.0000465
0.0564462	0.0003388	0.0000463
0.0567211	0.0002618	0.0000462
0.0569960	0.0002356	0.0000459
0.0572708	0.0002311	0.0000459
0.0575457	0.0002742	0.0000458
0.0578206	0.0002841	0.0000457
0.0580954	0.0002765	0.0000452
0.0583703	0.0002302	0.0000450
0.0586452	0.0002395	0.0000450
0.0589201	0.0003233	0.0000446
0.0591949	0.0002487	0.0000444
0.0594698	0.0002689	0.0000450
0.0597447	0.0002619	0.0000447
0.0600195	0.0001971	0.0000445
0.0602944	0.0002517	0.0000447
0.0605693	0.0002802	0.0000450
0.0608442	0.0002667	0.0000446
0.0611190	0.0002198	0.0000446
0.0613939	0.0002477	0.0000444
0.0616688	0.0002291	0.0000443
0.0619436	0.0002090	0.0000442
0.0622185	0.0002285	0.0000435
0.0624934	0.0002863	0.0000437
0.0627683	0.0003109	0.0000435
0.0630431	0.0002389	0.0000431
0.0633180	0.0002018	0.0000431
0.0635929	0.0002237	0.0000428
0.0638677	0.0002747	0.0000428
0.0641426	0.0002326	0.0000426
0.0644175	0.0002329	0.0000426
0.0646924	0.0002530	0.0000425
0.0649672	0.0002949	0.0000421
0.0652421	0.0003128	0.0000421
0.0655170	0.0002094	0.0000420
0.0657918	0.0002214	0.0000420
0.0660667	0.0002898	0.0000417
0.0663416	0.0003076	0.0000415
0.0666165	0.0002896	0.0000413
0.0668913	0.0002567	0.0000411
0.0671662	0.0002778	0.0000408
0.0674411	0.0002519	0.0000409
0.0677159	0.0002093	0.0000406
0.0679908	0.0001981	0.0000407
0.0682657	0.0001592	0.0000402
0.0685406	0.0001873	0.0000404
0.0688154	0.0002808	0.0000399
0.0690903	0.0001511	0.0000401
0.0693652	0.0001870	0.0000397
0.0696400	0.0002207	0.0000395
0.0699149	0.0001855	0.0000397
0.0701898	0.0001674	0.0000395
0.0704646	0.0001390	0.0000392
0.0707395	0.0002030	0.0000393
0.0710144	0.0002061	0.0000389
0.0712893	0.0001772	0.0000387
0.0715641	0.0001866	0.0000388
0.0718390	0.0001982	0.0000386
0.0721139	0.0001933	0.0000382
0.0723887	0.0002119	0.0000382
0.0726636	0.0002548	0.0000378
0.0729385	0.0002559	0.0000375
0.0732134	0.0002496	0.0000376
0.0734882	0.0002257	0.0000370
0.0737631	0.0001953	0.0000370
0.0740380	0.0001994	0.0000370
0.0743128	0.0001943	0.0000368
0.0745877	0.0002014	0.0000369
0.0748626	0.0002059	0.0000369
0.0751375	0.0002085	0.0000367
0.0754123	0.0002345	0.0000366
0.0756872	0.0002902	0.0000364
0.0759621	0.0001487	0.0000364
0.0762369	0.0001013	0.0000362
0.0765118	0.0001585	0.0000362
0.0767867	0.0001647	0.0000361
0.0770616	0.0001571	0.0000359
0.0773364	0.0002081	0.0000359
0.0776113	0.0002232	0.0000358
0.0778862	0.0002265	0.0000354
0.0781610	0.0002680	0.0000353
0.0784359	0.0001694	0.0000355
0.0787108	0.0002271	0.0000353
0.0789857	0.0001236	0.0000355
0.0792605	0.0001630	0.0000351
0.0795354	0.0001562	0.0000349
0.0798103	0.0001090	0.0000350
0.0800851	0.0001318	0.0000347
0.0803600	0.0001716	0.0000347
0.0806349	0.0001981	0.0000348
0.0809098	0.0001478	0.0000346
0.0811846	0.0001830	0.0000347
0.0814595	0.0001736	0.0000346
0.0817344	0.0001677	0.0000346
0.0820092	0.0002261	0.0000346
0.0822841	0.0001317	0.0000346
0.0825590	0.0001560	0.0000345
0.0828338	0.0002088	0.0000343
0.0831087	0.0001908	0.0000345
0.0833836	0.0001753	0.0000342
0.0836585	0.0001444	0.0000340
0.0839333	0.0001335	0.0000339
0.0842082	0.0001857	0.0000336
0.0844831	0.0001883	0.0000339
0.0847579	0.0001805	0.0000333
0.0850328	0.0001949	0.0000337
0.0853077	0.0001807	0.0000335
0.0855826	0.0001836	0.0000333
0.0858574	0.0001587	0.0000333
0.0861323	0.0001328	0.0000332
0.0864072	0.0001554	0.0000330
0.0866820	0.0001255	0.0000329
0.0869569	0.0001814	0.0000330
0.0872318	0.0002215	0.0000329
0.0875067	0.0002068	0.0000326
0.0877815	0.0001482	0.0000325
0.0880564	0.0001697	0.0000324
0.0883313	0.0001849	0.0000324
0.0886061	0.0001627	0.0000323
0.0888810	0.0001427	0.0000321
0.0891559	0.0001608	0.0000321
0.0894308	0.0001744	0.0000319
0.0897056	0.0001695	0.0000320
0.0899805	0.0001667	0.0000318
0.0902554	0.0001621	0.0000317
0.0905302	0.0001369	0.0000317
0.0908051	0.0001942	0.0000314
0.0910800	0.0001471	0.0000314
0.0913549	0.0002039	0.0000315
0.0916297	0.0001918	0.0000314
0.0919046	0.0001598	0.0000313
0.0921795	0.0001968	0.0000314
0.0924543	0.0001533	0.0000315
0.0927292	0.0001789	0.0000314
0.0930041	0.0001821	0.0000311
0.0932790	0.0001775	0.0000311
0.0935538	0.0001271	0.0000312
0.0938287	0.0002094	0.0000314
0.0941036	0.0001882	0.0000310
0.0943784	0.0002090	0.0000311
0.0946533	0.0002009	0.0000309
0.0949282	0.0000954	0.0000311
0.0952030	0.0001435	0.0000311
0.0954779	0.0001066	0.0000309
0.0957528	0.0001817	0.0000310
0.0960277	0.0001874	0.0000310
0.0963025	0.0001293	0.0000309
0.0965774	0.0001464	0.0000309
0.0968523	0.0001658	0.0000307
0.0971272	0.0001278	0.0000308
0.0974020	0.0001419	0.0000309
0.0976769	0.0001375	0.0000308
0.0979518	0.0001279	0.0000307
0.0982266	0.0001443	0.0000308
0.0985015	0.0000914	0.0000307
0.0987764	0.0001347	0.0000307
0.0990513	0.0002076	0.0000306
0.0993261	0.0001332	0.0000307
0.0996010	0.0001527	0.0000304
0.0998759	0.0001492	0.0000307
0.1001510	0.0001969	0.0000304
0.1004260	0.0001096	0.0000303
0.1007000	0.0001194	0.0000305
0.1009750	0.0000941	0.0000304
0.1012500	0.0001080	0.0000302
0.1015250	0.0001664	0.0000302
0.1018000	0.0000990	0.0000301
0.1020750	0.0000934	0.0000305
0.1023500	0.0001544	0.0000307
0.1026250	0.0001495	0.0000312
0.1028990	0.0001102	0.0000315
0.1031740	0.0001664	0.0000316
0.1034490	0.0001087	0.0000319
0.1037240	0.0000581	0.0000320
0.1039990	0.0001210	0.0000323
0.1042740	0.0001413	0.0000325
0.1045490	0.0001549	0.0000324
0.1048240	0.0001287	0.0000328
0.1050980	0.0001325	0.0000328
0.1053730	0.0001475	0.0000328
0.1056480	0.0001351	0.0000329
0.1059230	0.0001426	0.0000331
0.1061980	0.0001483	0.0000334
0.1064730	0.0001095	0.0000334
0.1067480	0.0001495	0.0000331
0.1070230	0.0000985	0.0000326
0.1072970	0.0001067	0.0000324
0.1075720	0.0001459	0.0000317
0.1078470	0.0001397	0.0000316
0.1081220	0.0001651	0.0000313
0.1083970	0.0001682	0.0000313
0.1086720	0.0001168	0.0000309
0.1089470	0.0001448	0.0000308
0.1092210	0.0001207	0.0000306
0.1094960	0.0001632	0.0000305
0.1097710	0.0001315	0.0000303
0.1100460	0.0001130	0.0000300
0.1103210	0.0001176	0.0000299
0.1105960	0.0001139	0.0000300
0.1108710	0.0001557	0.0000296
0.1111460	0.0001504	0.0000297
0.1114200	0.0001101	0.0000292
0.1116950	0.0001868	0.0000292
0.1119700	0.0001172	0.0000291
0.1122450	0.0001285	0.0000288
0.1125200	0.0001517	0.0000288
0.1127950	0.0000941	0.0000285
0.1130700	0.0001061	0.0000286
0.1133450	0.0000909	0.0000284
0.1136190	0.0001410	0.0000286
0.1138940	0.0001109	0.0000285
0.1141690	0.0001477	0.0000285
0.1144440	0.0001511	0.0000283
0.1147190	0.0000821	0.0000281
0.1149940	0.0000974	0.0000281
0.1152690	0.0001201	0.0000284
0.1155440	0.0000776	0.0000281
0.1158180	0.0001207	0.0000281
0.1160930	0.0001473	0.0000278
0.1163680	0.0001278	0.0000280
0.1166430	0.0001051	0.0000278
0.1169180	0.0000696	0.0000277
0.1171930	0.0001149	0.0000278
0.1174680	0.0001493	0.0000275
0.1177420	0.0000910	0.0000276
0.1180170	0.0001305	0.0000273
0.1182920	0.0001184	0.0000275
0.1185670	0.0000827	0.0000273
0.1188420	0.0001289	0.0000271
0.1191170	0.0001331	0.0000273
0.1193920	0.0000738	0.0000271
0.1196670	0.0000686	0.0000271
0.1199410	0.0000911	0.0000270
0.1202160	0.0001127	0.0000270
0.1204910	0.0000858	0.0000270
0.1207660	0.0000649	0.0000268
0.1210410	0.0001329	0.0000267
0.1213160	0.0001768	0.0000268
0.1215910	0.0001051	0.0000269
0.1218660	0.0001026	0.0000267
0.1221400	0.0001010	0.0000267
0.1224150	0.0001024	0.0000268
0.1226900	0.0001241	0.0000266
0.1229650	0.0001305	0.0000267
0.1232400	0.0001364	0.0000264
0.1235150	0.0001228	0.0000265
0.1237900	0.0000859	0.0000262
0.1240650	0.0001563	0.0000263
0.1243390	0.0000940	0.0000262
0.1246140	0.0000854	0.0000262
0.1248890	0.0001338	0.0000261
0.1251640	0.0001370	0.0000262
0.1254390	0.0001576	0.0000261
0.1257140	0.0000928	0.0000261
0.1259890	0.0001060	0.0000261
0.1262640	0.0001120	0.0000257
0.1265380	0.0001234	0.0000261
0.1268130	0.0001287	0.0000258
0.1270880	0.0001271	0.0000257
0.1273630	0.0000933	0.0000258
0.1276380	0.0001561	0.0000258
0.1279130	0.0001831	0.0000256
0.1281880	0.0001318	0.0000256
0.1284620	0.0001073	0.0000257
0.1287370	0.0000880	0.0000256
0.1290120	0.0001396	0.0000255
0.1292870	0.0001060	0.0000254
0.1295620	0.0001262	0.0000253
0.1298370	0.0001234	0.0000255
0.1301120	0.0001137	0.0000254
0.1303870	0.0001229	0.0000252
0.1306610	0.0001167	0.0000252
0.1309360	0.0001084	0.0000251
0.1312110	0.0001532	0.0000252
0.1314860	0.0001147	0.0000251
0.1317610	0.0001430	0.0000251
0.1320360	0.0001308	0.0000251
0.1323110	0.0001564	0.0000251
0.1325860	0.0001455	0.0000249
0.1328600	0.0000935	0.0000250
0.1331350	0.0000873	0.0000248
0.1334100	0.0001246	0.0000249
0.1336850	0.0001306	0.0000248
0.1339600	0.0001088	0.0000248
0.1342350	0.0000925	0.0000248
0.1345100	0.0001059	0.0000248
0.1347850	0.0000630	0.0000248
0.1350590	0.0000547	0.0000246
0.1353340	0.0000582	0.0000246
0.1356090	0.0000712	0.0000247
0.1358840	0.0000843	0.0000246
0.1361590	0.0000918	0.0000246
0.1364340	0.0001156	0.0000246
0.1367090	0.0001006	0.0000246
0.1369830	0.0001087	0.0000245
0.1372580	0.0001380	0.0000245
0.1375330	0.0001278	0.0000245
0.1378080	0.0001207	0.0000243
0.1380830	0.0001102	0.0000243
0.1383580	0.0001192	0.0000242
0.1386330	0.0001291	0.0000242
0.1389080	0.0001041	0.0000244
0.1391820	0.0000793	0.0000242
0.1394570	0.0000995	0.0000241
0.1397320	0.0001044	0.0000242
0.1400070	0.0000873	0.0000242
0.1402820	0.0001182	0.0000242
0.1405570	0.0001138	0.0000242
0.1408320	0.0000935	0.0000241
0.1411070	0.0000969	0.0000239
0.1413810	0.0001281	0.0000240
0.1416560	0.0000874	0.0000239
0.1419310	0.0001228	0.0000238
0.1422060	0.0001101	0.0000239
0.1424810	0.0000913	0.0000238
0.1427560	0.0000711	0.0000238
0.1430310	0.0000839	0.0000237
0.1433060	0.0001053	0.0000239
0.1435800	0.0001166	0.0000238
0.1438550	0.0000921	0.0000235
0.1441300	0.0001051	0.0000237
0.1444050	0.0001239	0.0000236
0.1446800	0.0001089	0.0000236
0.1449550	0.0001173	0.0000235
0.1452300	0.0001001	0.0000235
0.1455040	0.0001293	0.0000235
0.1457790	0.0001295	0.0000234
0.1460540	0.0001477	0.0000234
0.1463290	0.0000841	0.0000234
0.1466040	0.0001114	0.0000234
0.1468790	0.0000883	0.0000232
0.1471540	0.0000986	0.0000233
0.1474290	0.0000766	0.0000233
0.1477030	0.0000552	0.0000232
0.1479780	0.0001174	0.0000233
0.1482530	0.0001146	0.0000232
0.1485280	0.0000848	0.0000231
0.1488030	0.0000612	0.0000232
0.1490780	0.0001203	0.0000231
0.1493530	0.0001119	0.0000230
0.1496280	0.0000748	0.0000231
0.1499020	0.0000644	0.0000231
0.1501770	0.0000775	0.0000230
0.1504520	0.0000790	0.0000230
0.1507270	0.0001129	0.0000231
0.1510020	0.0001032	0.0000228
0.1512770	0.0000964	0.0000229
0.1515520	0.0000873	0.0000229
0.1518270	0.0000972	0.0000229
0.1521010	0.0001265	0.0000227
0.1523760	0.0001116	0.0000228
0.1526510	0.0000993	0.0000228
0.1529260	0.0001037	0.0000227
0.1532010	0.0001196	0.0000227
0.1534760	0.0001181	0.0000227
0.1537510	0.0001002	0.0000225
0.1540250	0.0001070	0.0000227
0.1543000	0.0001034	0.0000226
0.1545750	0.0000902	0.0000225
0.1548500	0.0001246	0.0000225
0.1551250	0.0000940	0.0000224
0.1554000	0.0000777	0.0000225
0.1556750	0.0000716	0.0000224
0.1559500	0.0000962	0.0000224
0.1562240	0.0001093	0.0000226
0.1564990	0.0000958	0.0000224
0.1567740	0.0000911	0.0000224
0.1570490	0.0000865	0.0000223
0.1573240	0.0001043	0.0000223
0.1575990	0.0000677	0.0000223
0.1578740	0.0000438	0.0000223
0.1581490	0.0001184	0.0000222
0.1584230	0.0001325	0.0000222
0.1586980	0.0000788	0.0000223
0.1589730	0.0001123	0.0000221
0.1592480	0.0000701	0.0000220
0.1595230	0.0000751	0.0000220
0.1597980	0.0000889	0.0000220
0.1600730	0.0000861	0.0000221
0.1603480	0.0000957	0.0000220
0.1606220	0.0000824	0.0000225
0.1608970	0.0000510	0.0000225
0.1611720	0.0000941	0.0000228
0.1614470	0.0000710	0.0000230
0.1617220	0.0000839	0.0000229
0.1619970	0.0000865	0.0000231
0.1622720	0.0000573	0.0000234
0.1625460	0.0001010	0.0000234
0.1628210	0.0000999	0.0000234
0.1630960	0.0001179	0.0000234
0.1633710	0.0001323	0.0000235
0.1636460	0.0001103	0.0000235
0.1639210	0.0000643	0.0000238
0.1641960	0.0001050	0.0000238
0.1644710	0.0001493	0.0000240
0.1647450	0.0001259	0.0000238
0.1650200	0.0001001	0.0000238
0.1652950	0.0000765	0.0000235
0.1655700	0.0000945	0.0000232
0.1658450	0.0001020	0.0000230
0.1661200	0.0000875	0.0000228
0.1663950	0.0001090	0.0000227
0.1666700	0.0000826	0.0000227
0.1669440	0.0000888	0.0000226
0.1672190	0.0001191	0.0000225
0.1674940	0.0000950	0.0000225
0.1677690	0.0001141	0.0000225
0.1680440	0.0000926	0.0000224
0.1683190	0.0000809	0.0000223
0.1685940	0.0000773	0.0000222
0.1688690	0.0000828	0.0000221
0.1691430	0.0000456	0.0000220
0.1694180	0.0000468	0.0000220
0.1696930	0.0000553	0.0000221
0.1699680	0.0000839	0.0000219
0.1702430	0.0001350	0.0000218
0.1705180	0.0001274	0.0000218
0.1707930	0.0000840	0.0000217
0.1710670	0.0000646	0.0000216
0.1713420	0.0000960	0.0000216
0.1716170	0.0000814	0.0000216
0.1718920	0.0001078	0.0000215
0.1721670	0.0001335	0.0000215
0.1724420	0.0000714	0.0000213
0.1727170	0.0000618	0.0000213
0.1729920	0.0001147	0.0000213
0.1732660	0.0000772	0.0000213
0.1735410	0.0000634	0.0000213
0.1738160	0.0000828	0.0000212
0.1740910	0.0000680	0.0000212
0.1743660	0.0000410	0.0000211
0.1746410	0.0000501	0.0000211
0.1749160	0.0000313	0.0000211
0.1751910	0.0000851	0.0000210
0.1754650	0.0001165	0.0000210
0.1757400	0.0000849	0.0000210
0.1760150	0.0001019	0.0000210
0.1762900	0.0000732	0.0000209
0.1765650	0.0000762	0.0000210
0.1768400	0.0000781	0.0000210
0.1771150	0.0000828	0.0000209
0.1773900	0.0000750	0.0000207
0.1776640	0.0001097	0.0000209
0.1779390	0.0000589	0.0000208
0.1782140	0.0000856	0.0000208
0.1784890	0.0000537	0.0000209
0.1787640	0.0000616	0.0000208
0.1790390	0.0000877	0.0000207
0.1793140	0.0000596	0.0000208
0.1795890	0.0000104	0.0000208
0.1798630	0.0000838	0.0000208
0.1801380	0.0000729	0.0000208
0.1804130	0.0001015	0.0000207
0.1806880	0.0000645	0.0000208
0.1809630	0.0000652	0.0000207
0.1812380	0.0000923	0.0000208
0.1815130	0.0000693	0.0000208
0.1817870	0.0000741	0.0000208
0.1820620	0.0000862	0.0000209
0.1823370	0.0000898	0.0000209
0.1826120	0.0000873	0.0000208
0.1828870	0.0000786	0.0000207
0.1831620	0.0000831	0.0000207
0.1834370	0.0001014	0.0000207
0.1837120	0.0000542	0.0000207
0.1839860	0.0000726	0.0000208
0.1842610	0.0001046	0.0000207
0.1845360	0.0000852	0.0000206
0.1848110	0.0000925	0.0000206
0.1850860	0.0000956	0.0000206
0.1853610	0.0001054	0.0000206
0.1856360	0.0001051	0.0000204
0.1859110	0.0000748	0.0000204
0.1861850	0.0001066	0.0000203
0.1864600	0.0000900	0.0000203
0.1867350	0.0000656	0.0000202
0.1870100	0.0000807	0.0000203
0.1872850	0.0000475	0.0000203
0.1875600	0.0000543	0.0000203
0.1878350	0.0001055	0.0000202
0.1881100	0.0000969	0.0000201
0.1883840	0.0000657	0.0000201
0.1886590	0.0000604	0.0000201
0.1889340	0.0000805	0.0000201
0.1892090	0.0000884	0.0000201
0.1894840	0.0000602	0.0000201
0.1897590	0.0000674	0.0000200
0.1900340	0.0000495	0.0000200
0.1903080	0.0000440	0.0000200
0.1905830	0.0000700	0.0000199
0.1908580	0.0000633	0.0000199
0.1911330	0.0000952	0.0000199
0.1914080	0.0000970	0.0000198
0.1916830	0.0000826	0.0000199
0.1919580	0.0000377	0.0000199
0.1922330	0.0000849	0.0000198
0.1925070	0.0000523	0.0000199
0.1927820	0.0000587	0.0000199
0.1930570	0.0000667	0.0000198
0.1933320	0.0000639	0.0000198
0.1936070	0.0000393	0.0000197
0.1938820	0.0000450	0.0000197
0.1941570	0.0000755	0.0000198
0.1944320	0.0001122	0.0000197
0.1947060	0.0000738	0.0000198
0.1949810	0.0000532	0.0000197
0.1952560	0.0000493	0.0000197
0.1955310	0.0000328	0.0000197
0.1958060	0.0000555	0.0000196
0.1960810	0.0000770	0.0000197
0.1963560	0.0001043	0.0000196
0.1966310	0.0000595	0.0000196
0.1969050	0.0000704	0.0000196
0.1971800	0.0000921	0.0000196
0.1974550	0.0000726	0.0000197
0.1977300	0.0000732	0.0000196
0.1980050	0.0000905	0.0000196
0.1982800	0.0000820	0.0000197
0.1985550	0.0000612	0.0000198
0.1988290	0.0000788	0.0000196
0.1991040	0.0000995	0.0000196
0.1993790	0.0000773	0.0000196
0.1996540	0.0000908	0.0000196
0.1999290	0.0000811	0.0000196
0.2002040	0.0000961	0.0000195
0.2004790	0.0000790	0.0000196
0.2007540	0.0000764	0.0000196
0.2010280	0.0000862	0.0000196
0.2013030	0.0000580	0.0000197
0.2015780	0.0000595	0.0000197
0.2018530	0.0000791	0.0000196
0.2021280	0.0000447	0.0000196
0.2024030	0.0000420	0.0000196
0.2026780	0.0000844	0.0000197
0.2029530	0.0000986	0.0000196
0.2032270	0.0000838	0.0000195
0.2035020	0.0000921	0.0000195
0.2037770	0.0000569	0.0000195
0.2040520	0.0000786	0.0000195
0.2043270	0.0000907	0.0000195
0.2046020	0.0000577	0.0000194
0.2048770	0.0001012	0.0000195
0.2051520	0.0000879	0.0000195
0.2054260	0.0000560	0.0000195
0.2057010	0.0000678	0.0000194
0.2059760	0.0000780	0.0000194
0.2062510	0.0000597	0.0000195
0.2065260	0.0000443	0.0000194
0.2068010	0.0000725	0.0000194
0.2070760	0.0000723	0.0000194
0.2073500	0.0000649	0.0000194
0.2076250	0.0000454	0.0000194
0.2079000	0.0000639	0.0000194
0.2081750	0.0000611	0.0000193
0.2084500	0.0000841	0.0000194
0.2087250	0.0000597	0.0000195
0.2090000	0.0000747	0.0000194
0.2092750	0.0000786	0.0000194
0.2095490	0.0000889	0.0000194
0.2098240	0.0000671	0.0000195
0.2100990	0.0000767	0.0000193
0.2103740	0.0000347	0.0000193
0.2106490	0.0000565	0.0000193
0.2109240	0.0000462	0.0000193
0.2111990	0.0000540	0.0000192
0.2114740	0.0000364	0.0000193
0.2117480	0.0000737	0.0000192
0.2120230	0.0000800	0.0000192
0.2122980	0.0000431	0.0000192
0.2125730	0.0001075	0.0000192
0.2128480	0.0001147	0.0000191
0.2131230	0.0001121	0.0000191
0.2133980	0.0000818	0.0000192
0.2136730	0.0000732	0.0000191
0.2139470	0.0000772	0.0000192
0.2142220	0.0000757	0.0000191
0.2144970	0.0000697	0.0000191
0.2147720	0.0000436	0.0000193
0.2150470	0.0000734	0.0000191
0.2153220	0.0000400	0.0000191
0.2155970	0.0000919	0.0000190
0.2158710	0.0000652	0.0000191
0.2161460	0.0000835	0.0000190
0.2164210	0.0000520	0.0000190
0.2166960	0.0000819	0.0000189
0.2169710	0.0000669	0.0000190
0.2172460	0.0000851	0.0000190
0.2175210	0.0000894	0.0000190
0.2177960	0.0000675	0.0000190
0.2180700	0.0000699	0.0000190
0.2183450	0.0000382	0.0000189
0.2186200	0.0000692	0.0000190
0.2188950	0.0000546	0.0000192
0.2191700	0.0000805	0.0000195
0.2194450	0.0000889	0.0000196
0.2197200	0.0000877	0.0000197
0.2199950	0.0000666	0.0000197
0.2202690	0.0000553	0.0000198
0.2205440	0.0000520	0.0000199
0.2208190	0.0000729	0.0000201
0.2210940	0.0000522	0.0000201
0.2213690	0.0000589	0.0000201
0.2216440	0.0000893	0.0000204
0.2219190	0.0000648	0.0000204
0.2221940	0.0000695	0.0000205
0.2224680	0.0000798	0.0000206
0.2227430	0.0000542	0.0000208
0.2230180	0.0000629	0.0000208
0.2232930	0.0000446	0.0000208
0.2235680	0.0000411	0.0000206
0.2238430	0.0000319	0.0000204
0.2241180	0.0000413	0.0000203
0.2243920	0.0000291	0.0000204
0.2246670	0.0000517	0.0000202
0.2249420	0.0000545	0.0000202
0.2252170	0.0001249	0.0000201
0.2254920	0.0000785	0.0000202
0.2257670	0.0000646	0.0000200
0.2260420	0.0000415	0.0000199
0.2263170	0.0000643	0.0000199
0.2265910	0.0000570	0.0000199
0.2268660	0.0000792	0.0000199
0.2271410	0.0000852	0.0000199
0.2274160	0.0000940	0.0000199
0.2276910	0.0000610	0.0000198
0.2279660	0.0000690	0.0000199
0.2282410	0.0000895	0.0000199
0.2285160	0.0000907	0.0000199
0.2287900	0.0000563	0.0000200
0.2290650	0.0000437	0.0000200
0.2293400	0.0000715	0.0000198
0.2296150	0.0000976	0.0000198
0.2298900	0.0000923	0.0000199
0.2301650	0.0000889	0.0000199
0.2304400	0.0000795	0.0000197
0.2307150	0.0001070	0.0000198
0.2309890	0.0000927	0.0000198
0.2312640	0.0000281	0.0000199
0.2315390	0.0000440	0.0000198
0.2318140	0.0000250	0.0000198
0.2320890	0.0000228	0.0000199
0.2323640	0.0000496	0.0000197
0.2326390	0.0000459	0.0000197
0.2329140	0.0000516	0.0000197
0.2331880	0.0000777	0.0000197
0.2334630	0.0000865	0.0000197
0.2337380	0.0000933	0.0000198
0.2340130	0.0000393	0.0000198
0.2342880	0.0000579	0.0000198
0.2345630	0.0000799	0.0000197
0.2348380	0.0000836	0.0000197
0.2351120	0.0000849	0.0000197
0.2353870	0.0001079	0.0000196
0.2356620	0.0000834	0.0000198
0.2359370	0.0000673	0.0000198
0.2362120	0.0000702	0.0000197
0.2364870	0.0000833	0.0000199
0.2367620	0.0000557	0.0000199
0.2370370	0.0000392	0.0000198
0.2373110	0.0000537	0.0000198
0.2375860	0.0000929	0.0000198
0.2378610	0.0001083	0.0000198
0.2381360	0.0000627	0.0000198
0.2384110	0.0000169	0.0000198
0.2386860	0.0000533	0.0000198
0.2389610	0.0000959	0.0000198
0.2392360	0.0000844	0.0000198
0.2395100	0.0000631	0.0000197
0.2397850	0.0000545	0.0000197
0.2400600	0.0000585	0.0000197
0.2403350	0.0000286	0.0000196
0.2406100	0.0000149	0.0000197
0.2408850	0.0000653	0.0000198
0.2411600	0.0000639	0.0000197
0.2414350	0.0000590	0.0000197
0.2417090	0.0000734	0.0000198
0.2419840	0.0000617	0.0000198
0.2422590	0.0000565	0.0000197
0.2425340	0.0000689	0.0000197
0.2428090	0.0000264	0.0000197
0.2430840	0.0000615	0.0000197
0.2433590	0.0000674	0.0000197
0.2436330	0.0000540	0.0000196
0.2439080	0.0000699	0.0000197
0.2441830	0.0000316	0.0000196
0.2444580	0.0000371	0.0000197
0.2447330	0.0000424	0.0000197
0.2450080	0.0000688	0.0000196
0.2452830	0.0000364	0.0000197
0.2455580	0.0000567	0.0000198
0.2458320	0.0000448	0.0000196
0.2461070	0.0000682	0.0000197
0.2463820	0.0000503	0.0000196
0.2466570	0.0000700	0.0000197
0.2469320	0.0000575	0.0000196
0.2472070	0.0000799	0.0000195
0.2474820	0.0000779	0.0000196
0.2477570	0.0000931	0.0000198
0.2480310	0.0000944	0.0000197
0.2483060	0.0000478	0.0000197
0.2485810	0.0000322	0.0000197
0.2488560	0.0000473	0.0000198
0.2491310	0.0000480	0.0000198
0.2494060	0.0000460	0.0000197
0.2496810	0.0000595	0.0000197
0.2499560	0.0000360	0.0000196
0.2502300	0.0000584	0.0000196
0.2505050	0.0000497	0.0000198
0.2507800	0.0000610	0.0000197
0.2510550	0.0000627	0.0000198
0.2513300	0.0000844	0.0000197
0.2516050	0.0000877	0.0000197
0.2518800	0.0000667	0.0000197
0.2521550	0.0000686	0.0000195
0.2524290	0.0000512	0.0000197
0.2527040	0.0000445	0.0000197
0.2529790	0.0000684	0.0000196
0.2532540	0.0000447	0.0000195
0.2535290	0.0000295	0.0000196
0.2538040	0.0000186	0.0000197
0.2540790	0.0000580	0.0000196
0.2543530	0.0000486	0.0000197
0.2546280	0.0000379	0.0000196
0.2549030	0.0000154	0.0000196
0.2551780	0.0000551	0.0000196
0.2554530	0.0000378	0.0000195
0.2557280	0.0000436	0.0000196
0.2560030	0.0000343	0.0000195
0.2562780	0.0000300	0.0000196
0.2565520	0.0000313	0.0000197
0.2568270	0.0000889	0.0000196
0.2571020	0.0000539	0.0000195
0.2573770	0.0000687	0.0000196
0.2576520	0.0000452	0.0000196
0.2579270	0.0000551	0.0000196
0.2582020	0.0000700	0.0000196
0.2584770	0.0000902	0.0000197
0.2587510	0.0000544	0.0000196
0.2590260	0.0000617	0.0000196
0.2593010	0.0000482	0.0000196
0.2595760	0.0000711	0.0000197
0.2598510	0.0000577	0.0000198
0.2601260	0.0000647	0.0000196
0.2604010	0.0000685	0.0000197
0.2606750	0.0000908	0.0000196
0.2609500	0.0000690	0.0000196
0.2612250	0.0000744	0.0000197
0.2615000	0.0000639	0.0000196
0.2617750	0.0000330	0.0000197
0.2620500	0.0000640	0.0000197
0.2623250	0.0000555	0.0000197
0.2626000	0.0000412	0.0000197
0.2628740	0.0000716	0.0000196
0.2631490	0.0000527	0.0000196
0.2634240	0.0000137	0.0000197
0.2636990	0.0000207	0.0000196
0.2639740	0.0000435	0.0000196
0.2642490	0.0000539	0.0000196
0.2645240	0.0000595	0.0000196
0.2647990	0.0000504	0.0000197
0.2650730	0.0000106	0.0000197
0.2653480	0.0000302	0.0000196
0.2656230	0.0000719	0.0000196
0.2658980	0.0000341	0.0000197
0.2661730	0.0000659	0.0000196
0.2664480	0.0000815	0.0000196
0.2667230	0.0000735	0.0000196
0.2669980	0.0000602	0.0000196
0.2672720	0.0000909	0.0000197
0.2675470	0.0000749	0.0000196
0.2678220	0.0000535	0.0000196
0.2680970	0.0000603	0.0000197
0.2683720	0.0000955	0.0000195
0.2686470	0.0000566	0.0000196
0.2689220	0.0000958	0.0000195
0.2691970	0.0000520	0.0000195
0.2694710	0.0000299	0.0000195
0.2697460	0.0000517	0.0000195
0.2700210	0.0000396	0.0000196
0.2702960	0.0000788	0.0000196
0.2705710	0.0000727	0.0000196
0.2708460	0.0000681	0.0000196
0.2711210	0.0000308	0.0000195
0.2713950	0.0000257	0.0000195
0.2716700	0.0000442	0.0000194
0.2719450	0.0000314	0.0000196
0.2722200	0.0000343	0.0000196
0.2724950	0.0000225	0.0000195
0.2727700	0.0000485	0.0000197
0.2730450	0.0000816	0.0000196
0.2733200	0.0000776	0.0000195
0.2735940	0.0000451	0.0000195
0.2738690	0.0000316	0.0000196
0.2741440	0.0000406	0.0000196
0.2744190	0.0000161	0.0000196
0.2746940	0.0000503	0.0000197
0.2749690	0.0000165	0.0000196
0.2752440	0.0000217	0.0000195
0.2755190	0.0000443	0.0000196
0.2757930	0.0000762	0.0000196
0.2760680	0.0000867	0.0000196
0.2763430	0.0000593	0.0000195
0.2766180	0.0000674	0.0000196
0.2768930	0.0000448	0.0000197
0.2771680	0.0000684	0.0000201
0.2774430	0.0000456	0.0000204
0.2777180	0.0000869	0.0000206
0.2779920	0.0000664	0.0000208
0.2782670	0.0000302	0.0000210
0.2785420	0.0000211	0.0000211
0.2788170	0.0000189	0.0000213
0.2790920	0.0000346	0.0000213
0.2793670	0.0000598	0.0000214
0.2796420	0.0000797	0.0000215
0.2799160	0.0000413	0.0000217
0.2801910	0.0000272	0.0000216
0.2804660	0.0000387	0.0000221
0.2807410	0.0000718	0.0000221
0.2810160	0.0000431	0.0000222
0.2812910	0.0000446	0.0000222
0.2815660	0.0000625	0.0000224
0.2818410	0.0000589	0.0000220
0.2821150	0.0001067	0.0000216
0.2823900	0.0000688	0.0000214
0.2826650	0.0000574	0.0000213
0.2829400	0.0000235	0.0000212
0.2832150	0.0000575	0.0000211
0.2834900	0.0000570	0.0000209
0.2837650	0.0000458	0.0000208
0.2840400	0.0000542	0.0000208
0.2843140	0.0000170	0.0000207
0.2845890	0.0000142	0.0000210
0.2848640	0.0000576	0.0000208
0.2851390	0.0000384	0.0000207
0.2854140	0.0000201	0.0000208
0.2856890	0.0000668	0.0000208
0.2859640	0.0000684	0.0000206
0.2862390	0.0000181	0.0000207
0.2865130	0.0000400	0.0000205
0.2867880	0.0000608	0.0000207
0.2870630	0.0000487	0.0000206
0.2873380	0.0000779	0.0000205
0.2876130	0.0000358	0.0000207
0.2878880	0.0000576	0.0000206
0.2881630	0.0000935	0.0000205
0.2884370	0.0000839	0.0000204
0.2887120	0.0000673	0.0000205
0.2889870	0.0000471	0.0000204
0.2892620	0.0000529	0.0000204
0.2895370	0.0000234	0.0000205
0.2898120	0.0000482	0.0000205
0.2900870	0.0000288	0.0000204
0.2903620	0.0000623	0.0000204
0.2906360	0.0000361	0.0000204
0.2909110	0.0000262	0.0000205
0.2911860	0.0000632	0.0000204
0.2914610	0.0000282	0.0000204
0.2917360	0.0000208	0.0000204
0.2920110	0.0000447	0.0000204
0.2922860	0.0000308	0.0000203
0.2925610	0.0000385	0.0000203
0.2928350	0.0000747	0.0000203
0.2931100	0.0000648	0.0000203
0.2933850	0.0000301	0.0000203
0.2936600	0.0000475	0.0000203
0.2939350	0.0000375	0.0000202
0.2942100	0.0000209	0.0000202
0.2944850	0.0000258	0.0000201
0.2947600	0.0000634	0.0000202
0.2950340	0.0000615	0.0000202
0.2953090	0.0000509	0.0000202
0.2955840	0.0000499	0.0000202
0.2958590	0.0000547	0.0000201
0.2961340	0.0000644	0.0000201
0.2964090	0.0000705	0.0000201
0.2966840	0.0000236	0.0000200
0.2969580	0.0000644	0.0000201
0.2972330	0.0000842	0.0000200
0.2975080	0.0000496	0.0000201
0.2977830	0.0000462	0.0000202
0.2980580	0.0000523	0.0000200
0.2983330	0.0000408	0.0000200
0.2986080	0.0000737	0.0000201
0.2988830	0.0000307	0.0000203
0.2991570	0.0000330	0.0000201
0.2994320	0.0000286	0.0000200
0.2997070	0.0000083	0.0000201
0.2999820	0.0000259	0.0000201
0.3002570	0.0000358	0.0000200
0.3005320	0.0000418	0.0000199
0.3008070	0.0000468	0.0000200
0.3010820	0.0000518	0.0000200
0.3013560	0.0000420	0.0000202
0.3016310	0.0000367	0.0000200
0.3019060	0.0000644	0.0000201
0.3021810	0.0000566	0.0000200
0.3024560	0.0000311	0.0000200
0.3027310	0.0000378	0.0000200
0.3030060	0.0000121	0.0000201
0.3032810	0.0000656	0.0000200
0.3035550	0.0000506	0.0000201
0.3038300	0.0000397	0.0000199
0.3041050	0.0000469	0.0000199
0.3043800	0.0000459	0.0000200
0.3046550	0.0000432	0.0000200
0.3049300	0.0000311	0.0000201
0.3052050	0.0000392	0.0000201
0.3054800	0.0000319	0.0000199
0.3057540	0.0000462	0.0000200
0.3060290	0.0000351	0.0000199
0.3063040	0.0000514	0.0000199
0.3065790	0.0000573	0.0000198
0.3068540	0.0000379	0.0000199
0.3071290	0.0000452	0.0000199
0.3074040	0.0000649	0.0000199
0.3076780	0.0000890	0.0000199
0.3079530	0.0000537	0.0000197
0.3082280	0.0000611	0.0000197
0.3085030	0.0000386	0.0000198
0.3087780	0.0000565	0.0000197
0.3090530	0.0000981	0.0000198
0.3093280	0.0000687	0.0000198
0.3096030	0.0000520	0.0000198
0.3098770	0.0000522	0.0000197
0.3101520	0.0000331	0.0000198
0.3104270	0.0000312	0.0000198
0.3107020	0.0000477	0.0000199
0.3109770	0.0000195	0.0000198
0.3112520	0.0000172	0.0000198
0.3115270	0.0000452	0.0000198
0.3118020	0.0000314	0.0000197
0.3120760	0.0000543	0.0000199
0.3123510	0.0000486	0.0000198
0.3126260	0.0000317	0.0000198
0.3129010	0.0000516	0.0000199
0.3131760	0.0000613	0.0000198
0.3134510	0.0000459	0.0000198
0.3137260	0.0000253	0.0000197
0.3140010	0.0000419	0.0000198
0.3142750	0.0000389	0.0000198
0.3145500	0.0000162	0.0000198
0.3148250	0.0000528	0.0000198
0.3151000	0.0000500	0.0000198
0.3153750	0.0000350	0.0000197
0.3156500	0.0000477	0.0000198
0.3159250	0.0000529	0.0000198
0.3161990	0.0000287	0.0000199
0.3164740	0.0000684	0.0000197
0.3167490	0.0000236	0.0000198
0.3170240	0.0000333	0.0000199
0.3172990	0.0000603	0.0000198
0.3175740	0.0000664	0.0000198
0.3178490	0.0000668	0.0000198
0.3181240	0.0000621	0.0000198
0.3183980	0.0000506	0.0000197
0.3186730	0.0000086	0.0000199
0.3189480	0.0000220	0.0000197
0.3192230	0.0000605	0.0000199
0.3194980	0.0000704	0.0000197
0.3197730	0.0000540	0.0000198
0.3200480	0.0000382	0.0000198
0.3203230	0.0000353	0.0000198
0.3205970	0.0000309	0.0000197
0.3208720	0.0000077	0.0000197
0.3211470	0.0000440	0.0000198
0.3214220	0.0000664	0.0000197
0.3216970	0.0000467	0.0000197
0.3219720	0.0000639	0.0000198
0.3222470	0.0000150	0.0000197
0.3225220	0.0000134	0.0000198
0.3227960	0.0000288	0.0000199
0.3230710	0.0000455	0.0000200
0.3233460	0.0000336	0.0000197
0.3236210	-0.0000077	0.0000198
0.3238960	0.0000255	0.0000198
0.3241710	0.0000291	0.0000197
0.3244460	0.0000430	0.0000197
0.3247200	0.0000395	0.0000199
0.3249950	0.0000345	0.0000197
0.3252700	0.0000501	0.0000197
0.3255450	0.0000602	0.0000198
0.3258200	0.0000534	0.0000198
0.3260950	0.0000393	0.0000198
0.3263700	0.0000558	0.0000197
0.3266450	0.0000776	0.0000196
0.3269190	0.0000446	0.0000197
0.3271940	0.0000822	0.0000197
0.3274690	0.0000251	0.0000196
0.3277440	0.0000513	0.0000197
0.3280190	0.0000266	0.0000197
0.3282940	0.0000154	0.0000198
0.3285690	0.0000263	0.0000197
0.3288440	0.0000195	0.0000197
0.3291180	0.0000567	0.0000197
0.3293930	0.0000175	0.0000197
0.3296680	0.0000293	0.0000198
0.3299430	0.0000202	0.0000198
0.3302180	0.0000007	0.0000198
0.3304930	0.0000377	0.0000198
0.3307680	0.0000163	0.0000197
0.3310430	0.0000262	0.0000197
0.3313170	0.0000217	0.0000198
0.3315920	0.0000325	0.0000197
0.3318670	0.0000186	0.0000196
0.3321420	0.0000442	0.0000197
0.3324170	0.0000281	0.0000197
0.3326920	0.0000328	0.0000197
0.3329670	0.0000252	0.0000197
0.3332410	0.0000606	0.0000197
0.3335160	0.0000660	0.0000198
0.3337910	0.0000365	0.0000198
0.3340660	0.0000791	0.0000197
0.3343410	0.0000824	0.0000198
0.3346160	0.0000642	0.0000197
0.3348910	0.0000677	0.0000198
0.3351660	0.0000254	0.0000199
0.3354400	0.0000351	0.0000203
0.3357150	0.0000388	0.0000207
0.3359900	0.0000102	0.0000208
0.3362650	0.0000465	0.0000212
0.3365400	0.0000363	0.0000212
0.3368150	0.0000417	0.0000215
0.3370900	0.0000447	0.0000217
0.3373650	0.0000349	0.0000218
0.3376390	0.0000644	0.0000220
0.3379140	0.0000619	0.0000222
0.3381890	0.0000683	0.0000221
0.3384640	0.0000592	0.0000224
0.3387390	0.0000585	0.0000225
0.3390140	0.0000725	0.0000226
0.3392890	0.0000546	0.0000228
0.3395640	0.0000786	0.0000228
0.3398380	0.0000492	0.0000228
0.3401130	0.0000136	0.0000223
0.3403880	-0.0000112	0.0000217
0.3406630	0.0000237	0.0000216
0.3409380	0.0000086	0.0000213
0.3412130	0.0000901	0.0000214
0.3414880	0.0000560	0.0000211
0.3417620	0.0000609	0.0000210
0.3420370	0.0000118	0.0000211
0.3423120	0.0000417	0.0000210
0.3425870	0.0000642	0.0000209
0.3428620	0.0000520	0.0000210
0.3431370	0.0000734	0.0000209
0.3434120	0.0000181	0.0000208
0.3436870	0.0000178	0.0000207
0.3439610	0.0000305	0.0000207
0.3442360	0.0000536	0.0000208
0.3445110	0.0000449	0.0000206
0.3447860	0.0000248	0.0000208
0.3450610	0.0000365	0.0000206
0.3453360	0.0000317	0.0000206
0.3456110	0.0000482	0.0000206
0.3458860	0.0000392	0.0000206
0.3461600	0.0000017	0.0000206
0.3464350	0.0000273	0.0000206
0.3467100	0.0000533	0.0000206
0.3469850	0.0000199	0.0000203
0.3472600	0.0000445	0.0000205
0.3475350	0.0000713	0.0000205
0.3478100	0.0000280	0.0000204
0.3480850	0.0000259	0.0000206
0.3483590	0.0000216	0.0000204
0.3486340	0.0000096	0.0000205
0.3489090	0.0000530	0.0000204
0.3491840	0.0000493	0.0000205
0.3494590	0.0000327	0.0000206
0.3497340	0.0000543	0.0000204
0.3500090	0.0000483	0.0000203
0.3502840	0.0000395	0.0000204
0.3505580	0.0000445	0.0000204
0.3508330	0.0000609	0.0000204
0.3511080	0.0000181	0.0000204
0.3513830	0.0000321	0.0000203
0.3516580	0.0000187	0.0000203
0.3519330	0.0000353	0.0000204
0.3522080	0.0000216	0.0000203
0.3524820	0.0000300	0.0000203
0.3527570	0.0000366	0.0000203
0.3530320	-0.0000039	0.0000203
0.3533070	0.0000295	0.0000204
0.3535820	0.0000033	0.0000203
0.3538570	0.0000214	0.0000203
0.3541320	0.0000346	0.0000202
0.3544070	0.0000292	0.0000201
0.3546810	0.0000354	0.0000204
0.3549560	0.0000312	0.0000204
0.3552310	0.0000032	0.0000205
0.3555060	0.0000336	0.0000204
0.3557810	0.0000342	0.0000204
0.3560560	0.0000517	0.0000204
0.3563310	-0.0000046	0.0000204
0.3566060	0.0000383	0.0000204
0.3568800	0.0000520	0.0000204
0.3571550	0.0000157	0.0000204
0.3574300	0.0000176	0.0000203
0.3577050	0.0000304	0.0000204
0.3579800	0.0000453	0.0000204
0.3582550	0.0000412	0.0000205
0.3585300	0.0000791	0.0000205
0.3588040	0.0000758	0.0000205
0.3590790	0.0000921	0.0000204
0.3593540	0.0000305	0.0000205
0.3596290	0.0000025	0.0000205
0.3599040	0.0000244	0.0000205
0.3601790	0.0000519	0.0000205
0.3604540	0.0000501	0.0000207
0.3607290	0.0000668	0.0000206
0.3610030	0.0000343	0.0000205
0.3612780	0.0000628	0.0000206
0.3615530	0.0000577	0.0000205
0.3618280	0.0000338	0.0000204
0.3621030	0.0000135	0.0000206
0.3623780	0.0000305	0.0000207
0.3626530	0.0000240	0.0000206
0.3629280	0.0000308	0.0000206
0.3632020	0.0000238	0.0000206
0.3634770	0.0000355	0.0000207
0.3637520	0.0000264	0.0000208
0.3640270	0.0000231	0.0000207
0.3643020	0.0000481	0.0000209
0.3645770	0.0000035	0.0000209
0.3648520	0.0000015	0.0000208
0.3651270	0.0000339	0.0000210
0.3654010	0.0000203	0.0000209
0.3656760	0.0000377	0.0000211
0.3659510	0.0000213	0.0000211
0.3662260	0.0000206	0.0000210
0.3665010	0.0000140	0.0000211
0.3667760	0.0000302	0.0000211
0.3670510	0.0000198	0.0000211
0.3673260	0.0000321	0.0000212
0.3676000	0.0000399	0.0000213
0.3678750	0.0000220	0.0000214
0.3681500	-0.0000029	0.0000213
0.3684250	0.0000382	0.0000211
0.3687000	0.0000345	0.0000214
0.3689750	-0.0000068	0.0000215
0.3692500	0.0000218	0.0000214
0.3695240	0.0000492	0.0000215
0.3697990	0.0000324	0.0000214
0.3700740	0.0000493	0.0000215
0.3703490	0.0000254	0.0000217
0.3706240	0.0000445	0.0000215
0.3708990	0.0000401	0.0000215
0.3711740	0.0000357	0.0000215
0.3714490	0.0000221	0.0000215
0.3717230	0.0000743	0.0000217
0.3719980	0.0000147	0.0000216
0.3722730	0.0000189	0.0000215
0.3725480	0.0000116	0.0000216
0.3728230	0.0000298	0.0000217
0.3730980	0.0000381	0.0000217
0.3733730	0.0000241	0.0000217
0.3736480	0.0000440	0.0000217
0.3739220	0.0000366	0.0000217
0.3741970	0.0000669	0.0000219
0.3744720	0.0000661	0.0000219
0.3747470	0.0000549	0.0000218
0.3750220	0.0000317	0.0000220
0.3752970	0.0000352	0.0000221
0.3755720	0.0000139	0.0000221
0.3758470	0.0000434	0.0000224
0.3761210	0.0000342	0.0000222
0.3763960	0.0000481	0.0000222
0.3766710	0.0000444	0.0000222
0.3769460	0.0000420	0.0000224
0.3772210	0.0000107	0.0000224
0.3774960	0.0000144	0.0000224
0.3777710	0.0000271	0.0000225
0.3780450	0.0000757	0.0000225
0.3783200	0.0000436	0.0000227
0.3785950	0.0001062	0.0000226
0.3788700	0.0000384	0.0000227
0.3791450	0.0000648	0.0000227
0.3794200	0.0000866	0.0000229
0.3796950	0.0000256	0.0000229
0.3799700	0.0000230	0.0000228
0.3802440	0.0000332	0.0000229
0.3805190	0.0000505	0.0000228
0.3807940	0.0000094	0.0000229
0.3810690	0.0000201	0.0000230
0.3813440	0.0000684	0.0000229
0.3816190	0.0000629	0.0000230
0.3818940	0.0000366	0.0000232
0.3821690	0.0000553	0.0000232
0.3824430	0.0000178	0.0000234
0.3827180	-0.0000040	0.0000233
0.3829930	0.0000398	0.0000235
0.3832680	0.0000508	0.0000235
0.3835430	0.0000246	0.0000236
0.3838180	0.0000144	0.0000236
0.3840930	-0.0000175	0.0000240
0.3843680	0.0000630	0.0000238
0.3846420	0.0000590	0.0000239
0.3849170	0.0000474	0.0000241
0.3851920	0.0000409	0.0000240
0.3854670	0.0000548	0.0000242
0.3857420	0.0000264	0.0000243
0.3860170	0.0000322	0.0000243
0.3862920	0.0000080	0.0000244
0.3865660	0.0000417	0.0000244
0.3868410	-0.0000065	0.0000248
0.3871160	-0.0000006	0.0000247
0.3873910	0.0000355	0.0000247
0.3876660	0.0000528	0.0000250
0.3879410	0.0000057	0.0000251
0.3882160	-0.0000109	0.0000250
0.3884910	0.0000080	0.0000254
0.3887650	0.0000193	0.0000255
0.3890400	0.0000522	0.0000256
0.3893150	0.0000577	0.0000257
0.3895900	0.0000659	0.0000258
0.3898650	0.0000591	0.0000260
0.3901400	0.0000187	0.0000261
0.3904150	0.0000288	0.0000263
0.3906900	0.0000244	0.0000264
0.3909640	0.0000494	0.0000265
0.3912390	0.0000058	0.0000267
0.3915140	0.0000185	0.0000269
0.3917890	0.0000010	0.0000270
0.3920640	0.0000292	0.0000273
0.3923390	0.0000376	0.0000272
0.3926140	0.0000371	0.0000276
0.3928890	-0.0000001	0.0000277
0.3931630	-0.0000099	0.0000281
0.3934380	0.0000288	0.0000287
0.3937130	0.0000482	0.0000303
0.3939880	0.0000239	0.0000317
0.3942630	0.0000710	0.0000334
0.3945380	0.0000604	0.0000348
0.3948130	0.0000745	0.0000364
0.3950880	0.0000744	0.0000380
0.3953620	0.0000002	0.0000396
0.3956370	-0.0000415	0.0000415
0.3959120	0.0000401	0.0000432
0.3961870	0.0000413	0.0000461
0.3964620	0.0000008	0.0000485
0.3967370	0.0000200	0.0000514
0.3970120	0.0000243	0.0000547
0.3972860	-0.0000142	0.0000587
0.3975610	0.0001023	0.0000609
0.3978360	0.0000127	0.0000656
0.3981110	0.0000088	0.0000658
0.3983860	0.0000177	0.0000558
0.3986610	0.0000597	0.0000512
0.3989360	0.0000439	0.0000473
0.3992110	0.0000884	0.0000465
0.3994850	0.0000358	0.0000456
0.3997600	0.0000569	0.0000458
0.4000350	-0.0000076	0.0000478
0.4003100	-0.0001057	0.0000484
0.4005850	-0.0000196	0.0000500
0.4008600	0.0000997	0.0000505
0.4011350	0.0000183	0.0000515
